# Supplementary material for: Development of the CRISPR-Cas9 System for the Marine-Derived Fungi Spiromastix sp. SCSIO F190 and Aspergillus sp. SCSIO SX7S7
Source: J Fungi (Basel). 2022 Jul 8;8(7):715. doi: 10.3390/jof8070715 (PMC9322911; doi:10.3390/jof8070715)
Supplement: Supplementary file 1 [file jof-08-00715-s001.zip]

Archive with 1 entries (1 files):
- jof-1784553-supplementary.pdf
